# Supplementary material for: Artificial lighting affects the landscape of fear in a widely distributed shorebird
Source: Commun Biol. 2023 Jan 31;6:131. doi: 10.1038/s42003-023-04486-x (PMC9889372; doi:10.1038/s42003-023-04486-x)
Supplement: Supplementary file 4 — Supplementary Data [file 42003_2023_4486_MOESM4_ESM.zip]

Archive with 2 entries (2 files):
- ALAN_Curlew_Rscript.R
- data_ALAN_curlew.csv
