# Supplementary material for: Artificial lighting affects the landscape of fear in a widely distributed shorebird
Source: Commun Biol. 2023 Jan 31;6:131. doi: 10.1038/s42003-023-04486-x (PMC9889372; doi:10.1038/s42003-023-04486-x)
Supplement: Supplementary file 4 — Supplementary Data [file 42003_2023_4486_MOESM4_ESM.zip › ALAN_Curlew_Rscript.R]

 #--- Artificial light enhances nocturnal escape behaviour of foraging waders ---

#----------- Juho Jolkkonen, Kevin J. Gaston, Jolyon Troscianko ----------------

#R-Script

#Packages
library(tidyverse)
library(lme4)
library(lmerTest)
library(lmtest)
library(RColorBrewer)
library(DHARMa)
library(viridis)
library(ggpubr)
library(svglite)
library(chron)
library(AICcmodavg)
library(car)
library(regclass)
library(dplyr)
library(ggsci)

#Data
myData <- read.csv("data_ALAN_curlew.csv", #full data (daytime and nighttime)
                   header=TRUE) 
View(myData)

myData$moon <- factor(myData$moon, levels = c("No Moon", "Moon", "Day"))
myData$day.night <- factor(myData$day.night, levels = c("Night", "Day"))
myData$dates_R <- as.Date(myData$date, format= "%d/%m/%y")

curlewData <- subset(myData, day.night == "Night") #nighttime data
curlewData_day <- subset(myData, day.night == "Day") #daytime data
creekData <- subset(curlewData, creek == "yes") # nighttime data > 50.16873 N latitude

ALAN <- curlewData$horizALAN
irradSky <- curlewData$downWellingLight
escDist <- curlewData$escDist
latitude <- as.numeric(curlewData$bird_lat)
longitude <- as.numeric(curlewData$bird_lon)


#--------------------------- FIGURES -------------------------------------

# FIGURE 1

# Background colour gradient for the figures
make_gradient <- function(deg = 45, n = 100, cols = blues9) {
  cols <- colorRampPalette(cols)(n + 1)
  rad <- deg / (180 / pi)
  mat <- matrix(
    data = rep(seq(0, 1, length.out = n) * cos(rad), n),
    byrow = TRUE,
    ncol = n
  ) +
    matrix(
      data = rep(seq(0, 1, length.out = n) * sin(rad), n),
      byrow = FALSE,
      ncol = n
    )
  mat <- mat - min(mat)
  mat <- mat / max(mat)
  mat <- 1 + mat * n
  mat <- matrix(data = cols[round(mat)], ncol = n)
  grid::rasterGrob(
    image = mat,
    width = unit(1, "npc"),
    height = unit(1, "npc"), 
    interpolate = TRUE
  )
}
g <- make_gradient(
  deg = 180, n = 500, cols = brewer.pal(9, "Greys")
)

# Fig 1A, Horizontal ALAN 
h1 <- ggplot(curlewData, aes(x=log(ALAN), y=escDist)) + 
  ylab("Flight initiation distance (m)") +
  xlab(expression("Log horizontal irradiance"~(cd*"\U00B7"*m^-2)))+
  annotation_custom(grob = g, xmin = -Inf, xmax = 10^-10)+
  geom_point(shape = 21, size=3, fill = "#FFEB3B")+
  stat_smooth(method=lm,formula = y~poly(x,2), fill = "#FFEB3B", 
              colour = "black")+
  theme_linedraw()+
  theme(panel.grid.major = element_blank(),
        panel.grid.minor = element_blank(),
        axis.line = element_line(colour = "black"),
        axis.text = element_text(size = 14),
        axis.title=element_text(size=16),
        legend.position = "none",
        legend.text = element_text(size = 1),
        axis.ticks.length=unit(.25, "cm"))


#Fig 1B, Downwelling light 
i1 <- ggplot(curlewData, aes(x=log(downWellingLight), y=escDist)) + 
  ylab("Flight initiation distance (m)") +
  xlab(expression("Log downwelling irradiance"~(cd*"\U00B7"*m^-2)))+
  annotation_custom(grob = g, xmin = -Inf, xmax = 10^-10)+
  geom_point(shape = 24, size=3, fill = "#FFEB3B")+
  stat_smooth(method=lm, fill = "#FFEB3B", colour = "black")+
  theme_linedraw()+
  theme(panel.grid.major = element_blank(),
        panel.grid.minor = element_blank(),
        axis.line = element_line(colour = "black"),
        axis.text = element_text(size = 14),
        axis.title=element_text(size=16),
        legend.position = "none",
        legend.text = element_text(size = 1),
        axis.ticks.length=unit(.25, "cm"))

# Fig 1C, Time until the low tide
time <- ggplot(curlewData, aes(x = timeDiffTide, y=escDist)) + 
  ylab("Flight initiation distance (m)") +
  xlab("Time until low tide (min)") +
  geom_point(shape = 1, size=3)+
  stat_smooth(method=lm,formula = y~poly(x,2), colour = "black")+
  theme_linedraw()+
  theme(panel.grid.major = element_blank(),
        panel.grid.minor = element_blank(),
        axis.line = element_line(colour = "black"),
        axis.text = element_text(size = 14),
        axis.title=element_text(size=16),
        legend.position = "none",
        legend.text = element_text(size = 12),
        axis.ticks.length=unit(.25, "cm"))

# Fig 1D, positive effect of downwelling light in the "creek"
i2 <- ggplot(creekData, aes(x=log(downWellingLight), y=escDist)) + 
  ylab("Flight initiation distance (m)") +
  xlab(expression("Log downwelling irradiance"~(cd*"\U00B7"*m^-2)))+
  coord_cartesian(ylim = c(15,85))+
  annotation_custom(grob = g, xmin = -Inf, xmax = 10^-10)+
  geom_point(shape = 24, size=3, fill = "#FFEB3B")+
  stat_smooth(method=lm, fill = "#FFEB3B", colour = "black")+
  theme_linedraw()+
  theme(panel.grid.major = element_blank(),
        panel.grid.minor = element_blank(),
        axis.line = element_line(colour = "black"),
        axis.text = element_text(size = 14),
        axis.title=element_text(size=16),
        legend.position = "none",
        legend.text = element_text(size = 1),
        axis.ticks.length=unit(.25, "cm"))

# Fig 1E Observer silhouette effect
backlightBox <- ggplot(creekData, aes(x=backlight, y=escDist, colour = backlight)) + 
  geom_boxplot(outlier.colour=NA, linetype = "dashed")+
  stat_boxplot(aes(ymin = ..lower.., ymax = ..upper..), outlier.colour = NA) +
  stat_boxplot(geom = "errorbar", aes(ymin = ..ymax..)) +
  stat_boxplot(geom = "errorbar", aes(ymax = ..ymin..)) +  
  geom_jitter(shape = 1, size = 3, width = 0.2)+
  ylab("Flight initiation distance (m)") +
  xlab("Observer silhouetted") +
  coord_cartesian(ylim = c(15,85))+
  scale_colour_manual(values = c("azure4", "black"))+
  theme_linedraw()+
  theme(panel.grid.major = element_blank(),
        panel.grid.minor = element_blank(),
        axis.line = element_line(colour = "black"),
        axis.text = element_text(size = 14),
        axis.title=element_text(size=16),
        legend.position = "none",
        legend.text = element_text(size = 14),
        axis.ticks.length=unit(.25, "cm"))+
  geom_signif(comparisons = list(c("No", "Yes")), 
              map_signif_level=TRUE,
              colour = "black")

Figure1 <- ggarrange(h1, i1, time, i2, backlightBox,  nrow = 2, 
                     ncol = 3, legend = "none", align = "h")


#-------------------------- MODELS ---------------------------------------

# FULL FACTORIAL MODEL, (Supplementary S2)
lm1_input <- lm(escDist ~ poly(log(ALAN),2) + poly(log(irradSky),2) + 
                  scale(groupSize) + scale(temperature) + scale(latitude) + 
                  scale(longitude) + scale(day) + poly(scale(timeDiffTide),2) + 
                  poly(scale(lowTideHeight),2), data = curlewData)

#DHARMa package, QQ plot and Residual vs. predicted plot:
simulationOutput <- simulateResiduals(fittedModel = lm1_input)
plot(simulationOutput)

summary(lm1_input)

#Coefficients:
#                                 Estimate Std. Error t value Pr(>|t|)    
#  (Intercept)                     56.6256     1.3081  43.290  < 2e-16 ***
#  poly(log(ALAN), 2)1             78.6776    28.0857   2.801  0.00653 ** 
#  poly(log(ALAN), 2)2            -23.2581    13.8086  -1.684  0.09645 .  
#  poly(log(irradSky), 2)1         46.9392    17.0839   2.748  0.00758 ** 
#  poly(log(irradSky), 2)2         22.2169    13.5402   1.641  0.10520    
#  scale(groupSize)                -4.2984     1.9721  -2.180  0.03256 *  
#  scale(temperature)              -2.4302     2.1451  -1.133  0.26103    
#  scale(latitude)                 -2.2932     3.1768  -0.722  0.47271    
#  scale(longitude)                -0.7096     1.6631  -0.427  0.67092    
#  scale(day)                      -2.1624     2.3593  -0.917  0.36244    
#  poly(scale(timeDiffTide), 2)1  -11.6019    13.3240  -0.871  0.38678    
#  poly(scale(timeDiffTide), 2)2   40.5898    13.5289   3.000  0.00370 ** 
#  poly(scale(lowTideHeight), 2)1  26.6443    14.4626   1.842  0.06955 .  
#  poly(scale(lowTideHeight), 2)2 -17.5340    17.0185  -1.030  0.30632    
#  ---
#  Signif. codes:  0 ‘***’ 0.001 ‘**’ 0.01 ‘*’ 0.05 ‘.’ 0.1 ‘ ’ 1

#  Residual standard error: 12.13 on 72 degrees of freedom
#  Multiple R-squared:  0.702,	Adjusted R-squared:  0.6483 
#  F-statistic: 13.05 on 13 and 72 DF,  p-value: 3.607e-14


# --- FID MODEL SIMPLIFICATION (TABLE 1 RESULTS)

#using "drop"-command
drop1(lm1_input)

#Single term deletions
#Model:
#  escDist ~ poly(log(ALAN), 2) + poly(log(irradSky), 2) + scale(groupSize) + 
#  scale(temperature) + scale(latitude) + scale(longitude) + 
#  scale(day) + poly(scale(timeDiffTide), 2) + poly(scale(lowTideHeight), 2)
#                             Df Sum of Sq   RSS    AIC
#<none>                                     10594 441.98
#poly(log(ALAN), 2)             2   1606.92 12201 450.13
#poly(log(irradSky), 2)         2   1698.96 12294 450.77
#scale(groupSize)               1    699.06 11294 445.48
#scale(temperature)             1    188.85 10783 441.50
#scale(latitude)                1     76.68 10671 440.60
#scale(longitude)               1     26.78 10621 440.20
#scale(day)                     1    123.61 10718 440.98
#poly(scale(timeDiffTide), 2)   2   1413.12 12008 448.75
#poly(scale(lowTideHeight), 2)  2    614.08 11209 442.83

#dropping longitude has the lowest AIC (440.20), improves the model the most
#==> drop longitude 

#new model without longitude
lm1_input <- lm(escDist ~ poly(log(ALAN),2) + poly(log(irradSky),2) + 
                  scale(groupSize) + scale(temperature) + scale(latitude) + 
                  scale(day) + poly(scale(timeDiffTide),2) + 
                  poly(scale(lowTideHeight),2), data = curlewData)
summary(lm1_input)
drop1(lm1_input)

#Single term deletions

#Model:
#  escDist ~ poly(log(ALAN), 2) + poly(log(irradSky), 2) + scale(groupSize) + 
#  scale(temperature) + scale(latitude) + scale(day) + poly(scale(timeDiffTide),2) 
#   + poly(scale(lowTideHeight), 2)
                             #Df Sum of Sq   RSS    AIC
#<none>                                     10621 440.20
#poly(log(ALAN), 2)             2   1737.61 12359 449.23
#poly(log(irradSky), 2)         2   1764.84 12386 449.42
#scale(groupSize)               1    686.40 11308 443.58
#scale(temperature)             1    206.06 10827 439.85
#scale(latitude)                1     69.14 10690 438.76
#scale(day)                     1    144.89 10766 439.36
#poly(scale(timeDiffTide), 2)   2   1522.01 12143 447.72
#poly(scale(lowTideHeight), 2)  2    590.27 11212 440.85

#drop latitude 

lm1_input <- lm(escDist ~ poly(log(ALAN),2) + poly(log(irradSky),2) + 
                  scale(groupSize) + scale(temperature) + scale(day) + 
                  poly(scale(timeDiffTide),2) + poly(scale(lowTideHeight),2), 
                data = curlewData)
summary(lm1_input)
drop1(lm1_input)

#Single term deletions
#Model:
#  escDist ~ poly(log(ALAN), 2) + poly(log(irradSky), 2) + scale(groupSize) + 
#  scale(temperature) + scale(day) + poly(scale(timeDiffTide), 2) + 
#  poly(scale(lowTideHeight), 2)

#                              Df Sum of Sq   RSS    AIC
#<none>                                     10690 438.76
#poly(log(ALAN), 2)             2    6156.0 16846 473.87
#poly(log(irradSky), 2)         2    1749.2 12440 447.79
#scale(groupSize)               1    1126.0 11816 445.37
#scale(temperature)             1     180.5 10871 438.20
#scale(day)                     1     125.5 10816 437.76
#poly(scale(timeDiffTide), 2)   2    1641.5 12332 447.04
#poly(scale(lowTideHeight), 2)  2     595.7 11286 439.42

#drop day

lm1_input <- lm(escDist ~ poly(log(ALAN),2) + poly(log(irradSky),2) + 
                  scale(groupSize) + scale(temperature) + 
                  poly(scale(timeDiffTide),2) + poly(scale(lowTideHeight),2), 
                data = curlewData)
summary(lm1_input)
drop1(lm1_input)

#Single term deletions

#Model:
#  escDist ~ poly(log(ALAN), 2) + poly(log(irradSky), 2) + scale(groupSize) + 
#  scale(temperature) + poly(scale(timeDiffTide), 2) + poly(scale(lowTideHeight), 2)
#                              Df Sum of Sq   RSS    AIC
#<none>                                     10816 437.76
#poly(log(ALAN), 2)             2    7046.8 17863 476.91
#poly(log(irradSky), 2)         2    1698.1 12514 446.30
#scale(groupSize)               1    1061.1 11877 443.81
#scale(temperature)             1      61.9 10878 436.25
#poly(scale(timeDiffTide), 2)   2    1549.5 12365 445.27
#poly(scale(lowTideHeight), 2)  2     477.7 11294 437.48

#drop temperature

lm1_input <- lm(escDist ~ poly(log(ALAN),2) + poly(log(irradSky),2) + 
                  scale(groupSize) + poly(scale(timeDiffTide),2) + 
                  poly(scale(lowTideHeight),2), data = curlewData)
summary(lm1_input)
drop1(lm1_input)

#Single term deletions
#Model:
#  escDist ~ poly(log(ALAN), 2) + poly(log(irradSky), 2) + scale(groupSize) + 
#  poly(scale(timeDiffTide), 2) + poly(scale(lowTideHeight),2)

#                              Df Sum of Sq   RSS    AIC
#<none>                                     10878 436.25
#poly(log(ALAN), 2)             2    7019.7 17898 475.07
#poly(log(irradSky), 2)         2    1923.6 12801 446.25
#scale(groupSize)               1    1057.8 11936 442.23
#poly(scale(timeDiffTide), 2)   2    1679.7 12558 444.60
#poly(scale(lowTideHeight), 2)  2     596.4 11474 436.84
 
# 'None' gets the lowest AIC now

# Save the model
lm1_outputA <-  lm(escDist ~ poly(log(ALAN),2) + poly(log(irradSky),2) + 
                     scale(groupSize) + poly(scale(timeDiffTide),2) + 
                     poly(scale(lowTideHeight),2), data = curlewData)

#Testing to drop non-significant 2nd order polynomial 
#low tide height (leave linear term)
lm1_outputB <-  lm(escDist ~ poly(log(ALAN),2) + poly(log(irradSky),2) + 
                     scale(groupSize) + poly(scale(timeDiffTide),2) + 
                     scale(lowTideHeight), data = curlewData)
summary(lm1_outputB) 

#Coefficients:
#                                Estimate Std. Error t value Pr(>|t|)    
#  (Intercept)                     56.626      1.293  43.794  < 2e-16 ***
#  poly(log(ALAN), 2)1            103.769     14.483   7.165 4.05e-10 ***
#  poly(log(ALAN), 2)2            -19.590     13.140  -1.491 0.140074    
#  poly(log(irradSky), 2)1         52.725     13.322   3.958 0.000167 ***
#  poly(log(irradSky), 2)2         28.210     12.140   2.324 0.022775 *  
#  scale(groupSize)                -4.440      1.715  -2.589 0.011497 *  
#  poly(scale(timeDiffTide), 2)1  -11.035     12.914  -0.854 0.395509    
#  poly(scale(timeDiffTide), 2)2   44.108     12.596   3.502 0.000772 ***
#  scale(lowTideHeight)             2.460      1.468   1.675 0.097967 . 

# Signif. codes:  0 ‘***’ 0.001 ‘**’ 0.01 ‘*’ 0.05 ‘.’ 0.1 ‘ ’ 1

# Residual standard error: 11.99 on 77 degrees of freedom
# Multiple R-squared:  0.6887,	Adjusted R-squared:  0.6563 
# F-statistic: 21.29 on 8 and 77 DF,  p-value: < 2.2e-16

#Testing to further drop non-significant 2nd-order polynomial horizontal ALAN
lm1_outputC <-  lm(escDist ~ log(ALAN) + poly(log(irradSky),2) + 
                     scale(groupSize) + poly(scale(timeDiffTide),2) + 
                     scale(lowTideHeight), data = curlewData)
summary(lm1_outputC)

# Coefficients:
#                                Estimate Std. Error t value Pr(>|t|)    
#  (Intercept)                     91.422      5.130  17.821  < 2e-16 ***
#  log(ALAN)                       14.136      2.016   7.013 7.44e-10 ***
#  poly(log(irradSky), 2)1         60.162     12.449   4.833 6.61e-06 ***
#  poly(log(irradSky), 2)2         27.394     12.222   2.241 0.027843 *  
#  scale(groupSize)                -4.639      1.723  -2.692 0.008685 ** 
#  poly(scale(timeDiffTide), 2)1  -10.489     13.010  -0.806 0.422575    
#  poly(scale(timeDiffTide), 2)2   46.447     12.595   3.688 0.000417 ***
#  scale(lowTideHeight)             2.707      1.470   1.841 0.069475 .  
#  ---
#  Signif. codes:  0 ‘***’ 0.001 ‘**’ 0.01 ‘*’ 0.05 ‘.’ 0.1 ‘ ’ 1

# Residual standard error: 12.08 on 78 degrees of freedom
# Multiple R-squared:  0.6797,	Adjusted R-squared:  0.6509 
#F-statistic: 23.64 on 7 and 78 DF,  p-value: < 2.2e-16


# testing to further drop linear low tide height
lm1_outputD <-  lm(escDist ~ poly(log(ALAN),2) + poly(log(irradSky),2) + 
                     scale(groupSize) + poly(scale(timeDiffTide),2), 
                   data = curlewData)
summary(lm1_outputD)

#Coefficients:
#                                Estimate Std. Error t value Pr(>|t|)    
#  (Intercept)                     56.626      1.308  43.296  < 2e-16 ***
#  poly(log(ALAN), 2)1            105.557     14.610   7.225 2.93e-10 ***
#  poly(log(ALAN), 2)2            -22.072     13.206  -1.671 0.098673 .  
#  poly(log(irradSky), 2)1         53.149     13.473   3.945 0.000173 ***
#  poly(log(irradSky), 2)2         26.227     12.221   2.146 0.034972 *  
#  scale(groupSize)                -3.372      1.610  -2.094 0.039505 *  
#  poly(scale(timeDiffTide), 2)1   -5.528     12.633  -0.438 0.662883    
#  poly(scale(timeDiffTide), 2)2   39.592     12.446   3.181 0.002105 ** 
#  ---
#  Signif. codes:  0 ‘***’ 0.001 ‘**’ 0.01 ‘*’ 0.05 ‘.’ 0.1 ‘ ’ 1

#  Residual standard error: 12.13 on 78 degrees of freedom
#  Multiple R-squared:  0.6773,	Adjusted R-squared:  0.6483 
#  F-statistic: 23.39 on 7 and 78 DF,  p-value: < 2.2e-16

# Comparing the models using AIC
AIC(lm1_outputA, lm1_outputB, lm1_outputC, lm1_outputD)

# Model B with linear tide height has the lowest AIC, select that
summary(lm1_outputB) # Best simplified model (Results Table 1)

#Coefficients:
#                                 Estimate Std. Error t value Pr(>|t|)    
#  (Intercept)                     56.626      1.293  43.794  < 2e-16 ***
#  poly(log(ALAN), 2)1            103.769     14.483   7.165 4.05e-10 ***
#  poly(log(ALAN), 2)2            -19.590     13.140  -1.491 0.140074    
#  poly(log(irradSky), 2)1         52.725     13.322   3.958 0.000167 ***
#  poly(log(irradSky), 2)2         28.210     12.140   2.324 0.022775 *  
#  scale(groupSize)                -4.440      1.715  -2.589 0.011497 *  
#  poly(scale(timeDiffTide), 2)1  -11.035     12.914  -0.854 0.395509    
#  poly(scale(timeDiffTide), 2)2   44.108     12.596   3.502 0.000772 ***
#  scale(lowTideHeight)             2.460      1.468   1.675 0.097967 .  
#  ---
#  Signif. codes:  0 ‘***’ 0.001 ‘**’ 0.01 ‘*’ 0.05 ‘.’ 0.1 ‘ ’ 1

#  Residual standard error: 11.99 on 77 degrees of freedom
#  Multiple R-squared:  0.6887,	Adjusted R-squared:  0.6563 
#  F-statistic: 21.29 on 8 and 77 DF,  p-value: < 2.2e-16


# ----------------------- SUPPLEMENTARY MATERIALS ------------------------------

# SUPPLEMENTARY TABLE S3, Silhouette effect

#Testing silhouette effect using data collected from the 'creek'

lm_backlight <-  lm(escDist ~ poly(log(horizALAN),2) + 
                      poly(log(downWellingLight),2) + backlight + 
                      scale(groupSize) + poly(scale(timeDiffTide),2) + 
                      scale(lowTideHeight), data = creekData)
simulationOutput <- simulateResiduals(fittedModel = lm_backlight)
plot(simulationOutput)
summary(lm_backlight)

#The only significant predictor is linear downwelling light


# SUPPLEMENTARY FIGURE S1
#Variation in nocturnal light environment within the study site

# Packages
install.packages("ggrastr")
install.packages('devtools')
devtools::install_github('VPetukhov/ggrastr', build_vignettes = TRUE)
library(ggrastr)
library(raster)
library(akima)

# Figure S1A (Heatmaps), Horizontal ALAN

#Dataframe
data_coord <- data.frame(ALAN = log(curlewData$horizALAN), 
                         latitude = curlewData$bird_lat, 
                         longitude = curlewData$bird_lon) 
data_coord$latitude.c = curlewData$bird_lat-mean(curlewData$bird_lat)
data_coord$longitude.c = curlewData$bird_lon-mean(curlewData$bird_lon)

#Model
lm_coord <- lm(ALAN~poly(latitude.c,3)+poly(longitude.c,3), data = data_coord)

simulationOutput <- simulateResiduals(fittedModel = lm_coord)
plot(simulationOutput)
summary(lm_coord)

#Grid
lat.grid <- expand.grid(
  latitude.c = seq((min(data_coord$latitude.c)-0.001),
                   (max(data_coord$latitude.c)+0.001),
                   by = 0.0001),
  longitude.c = seq((min(data_coord$longitude.c)-0.001),
                    (max(data_coord$longitude.c)+0.001),
                    by = 0.0001)
)
lat.grid$Prediction <- predict(lm_coord, lat.grid,
                               re.form = NA)

lat.grid$latitude = lat.grid$latitude + mean(data_coord$latitude)
lat.grid$longitude = lat.grid$longitude + mean(data_coord$longitude)

# Raster map
ALAN_map <-  ggplot(lat.grid, aes(x= longitude, y =  latitude))+
  geom_tile(aes(fill = Prediction, colour = Prediction))+
  coord_quickmap()+
  scale_fill_distiller(palette="Spectral", na.value="white", 
                       limits = c(log(min(curlewData$downWellingLight)), 
                                  log(max(curlewData$horizALAN))))+
  scale_colour_distiller(palette="Spectral", na.value="white", 
                         limits = c(log(min(curlewData$downWellingLight)), 
                                    log(max(curlewData$horizALAN))))+
  theme(
    panel.background = element_rect(fill = "transparent"), 
    plot.background = element_rect(fill = "transparent", color = NA), 
    panel.grid.major = element_blank(),
    panel.grid.minor = element_blank(), 
    legend.background = element_rect(fill = "transparent"), 
    legend.box.background = element_rect(fill = "transparent"), 
    legend.position = "bottom")+
  geom_point(aes(x=-5.0970, y=50.1695), colour="blue")+ #for manual layer alignment
  geom_point(aes(x=-5.0875, y=50.1695), colour="blue") #for manual layer alignment 

#Save
#ggsave(file="ALAN_raster.svg", plot=ALAN_map)

#Sample sites (i.e., curlew flushing points)
points1 <- ggplot(curlewData, aes(x= bird_lon, y =  bird_lat, fill = log(ALAN)))+
  geom_point(colour = "black", shape = 21, alpha = 1, size = 2)+
  coord_quickmap()+
  scale_fill_distiller(palette="Spectral", na.value="white", 
                       limits = c(log(min(curlewData$downWellingLight)), 
                                  log(max(curlewData$horizALAN))))+
  theme(
    panel.background = element_rect(fill = "transparent"), 
    plot.background = element_rect(fill = "transparent", color = NA),
    panel.grid.major = element_blank(), 
    panel.grid.minor = element_blank(), 
    legend.background = element_rect(fill = "transparent"), 
    legend.box.background = element_rect(fill = "transparent"), 
    legend.position = "bottom")+
  geom_point(aes(x=-5.0970, y=50.1695), colour="blue")+ #for manual layer alignment
  geom_point(aes(x=-5.0875, y=50.1695), colour="blue") #for manual layer alignment

#Save
#ggsave(file="point_horiz.svg", plot=points1)


# Figure S1B (Heatmap), downwelling light
#Dataframe
data_coord_2 <- data.frame(IRRADIANCE = log(curlewData$downWellingLight), 
                           latitude = curlewData$bird_lat, 
                           longitude = curlewData$bird_lon) 
data_coord_2$latitude.c = curlewData$bird_lat-mean(curlewData$bird_lat)
data_coord_2$longitude.c = curlewData$bird_lon-mean(curlewData$bird_lon)

#Linear Model, polynomial models were not significant
lm_coord_2 <- lm(IRRADIANCE~latitude.c+longitude.c, data = data_coord_2) 
simulationOutput <- simulateResiduals(fittedModel = lm_coord_2)
plot(simulationOutput)
summary(lm_coord_2)

#Grid
lat.grid_2 <- expand.grid(
  latitude.c = seq((min(data_coord_2$latitude.c)-0.001),
                   (max(data_coord_2$latitude.c)+0.001),
                   by = 0.0001),
  longitude.c = seq((min(data_coord_2$longitude.c)-0.001),
                    (max(data_coord_2$longitude.c)+0.001),
                    by = 0.0001)
)

lat.grid_2$Prediction <- predict(lm_coord_2, lat.grid_2,
                                 re.form = NA)

lat.grid_2$latitude = lat.grid_2$latitude + mean(data_coord_2$latitude)
lat.grid_2$longitude = lat.grid_2$longitude + mean(data_coord_2$longitude)

# Raster map
irrad_map <-  ggplot(lat.grid_2, aes(x= longitude, y =  latitude))+
  geom_tile(aes(fill = Prediction, colour = Prediction))+
  coord_quickmap()+
  scale_fill_distiller(palette="Spectral", na.value="white", 
                       limits = c(log(min(curlewData$downWellingLight)), 
                                  log(max(curlewData$horizALAN))))+
  scale_colour_distiller(palette="Spectral", na.value="white", 
                         limits = c(log(min(curlewData$downWellingLight)), 
                                    log(max(curlewData$horizALAN))))+
  theme(panel.background = element_rect(fill = "transparent"), 
    plot.background = element_rect(fill = "transparent", color = NA), 
    panel.grid.major = element_blank(), 
    panel.grid.minor = element_blank(), 
    legend.background = element_rect(fill = "transparent"),
    legend.box.background = element_rect(fill = "transparent"),
    legend.position = "bottom")+
  geom_point(aes(x=-5.0970, y=50.1695), colour="blue")+ #for manual layer alignment
  geom_point(aes(x=-5.0875, y=50.1695), colour="blue") #for manual layer alignment

#Save
#ggsave(file="Irrad_raster_linear.svg", plot=irrad_map)

#Sample sites (i.e., curlew flushing points)
points2 <- ggplot(curlewData, aes(x= bird_lon, y =  bird_lat, 
                                  fill = log(irradSky)))+
  geom_point(colour = "black", shape = 21, alpha = 1, size = 2)+
  coord_quickmap()+
  scale_fill_distiller(palette="Spectral", na.value="white", 
                       limits = c(log(min(curlewData$downWellingLight)), 
                                  log(max(curlewData$ALAN))))+
  theme(panel.background = element_rect(fill = "transparent"),
    plot.background = element_rect(fill = "transparent", color = NA),
    panel.grid.major = element_blank(), 
    panel.grid.minor = element_blank(), 
    legend.background = element_rect(fill = "transparent"), 
    legend.box.background = element_rect(fill = "transparent"), 
    legend.position = "bottom")+
  geom_point(aes(x=-5.0970, y=50.1695), colour="blue")+ #for manual layer alignment
  geom_point(aes(x=-5.0875, y=50.1695), colour="blue") #for manual layer alignment

#Save
#ggsave(file="point_irrad.svg", plot=points2)


#SUPPLEMENTARY FIGURE S2 (Moonlight, Daytime, Group size)

# T-test, night vs day (full data)
t.test(escDist~day.night, data = myData)
#Welch Two Sample t-test

#data:  escDist by day.night
#t = -7.691, df = 43.313, p-value = 1.245e-09
#alternative hypothesis: true difference in means 
#between group Night and group Day is not equal to 0
#95 percent confidence interval:
#  -44.04052 -25.74536
#sample estimates:
#  mean in group Night   mean in group Day 
#             56.62558            91.51852 

#Significant difference between daytime and nighttime FIDs.

# T-test, moon vs no moon (night-time data)
t.test(escDist~moon, data = curlewData)

#Welch Two Sample t-test

#data:  escDist by moon
#t = -2.7529, df = 83.788, p-value = 0.007241
#alternative hypothesis: true difference in means between group 
#No Moon and group Moon is not equal to 0
#95 percent confidence interval:
#  -20.156854  -3.248773
#sample estimates:
#  mean in group No Moon    mean in group Moon 
#               50.63810              62.34091 

#Significant difference between moonlight and moonless nights.

FigS2A <-ggplot(myData, aes(x=day.night, y=escDist, colour = moon)) + 
  geom_boxplot(outlier.colour=NA, linetype = "dashed")+
  stat_boxplot(aes(ymin = ..lower.., ymax = ..upper..), outlier.colour = NA) +
  stat_boxplot(geom = "errorbar", aes(ymin = ..ymax..)) +
  stat_boxplot(geom = "errorbar", aes(ymax = ..ymin..)) +  
  geom_point(alpha = 0.6, aes(fill = moon), colour = "black", size = 2, 
             shape = 21, position=position_jitterdodge(dodge.width=0.85))+
  ylab("Flight initiation distance (m)") +
  xlab("") +
  labs(fill = "")+
  scale_fill_manual(values = c("azure4", "#E7B800", "#00AFBB"))+
  scale_colour_manual(values = c("azure4", "#E7B800", "#00AFBB"))+
  theme_linedraw()+
  theme(panel.grid.major = element_blank(),
        panel.grid.minor = element_blank(),
        axis.line = element_line(colour = "black"),
        axis.text = element_text(size = 14),
        axis.title=element_text(size=14),
        legend.position = "none",
        legend.text = element_text(size = 12),
        axis.ticks.length=unit(.25, "cm"))+
  geom_signif(
    y_position = c(123, 141), xmin = c(0.82, 1), xmax = c(1.19, 2),
    annotation = c("**", "***"), tip_length = 0.015, textsize = 7, 
    size = 0.6,colour ="black")+
  annotate(geom = "text", label = "No Moon", colour = "azure4", x = 0.81, y = 88)+
  annotate(geom = "text", label = "Moon", colour = "#E7B800", x = 1.18, y = 118)


# SUPPLEMENTARY FIGURE S2B, GROUP SIZE EFFECT

#Models
#Group size effect on moonless nights
lm.groupsize_noMoon <- lm(escDist~poly(scale(groupSize),2), 
                          data = subset(curlewData, moon == "No Moon"))
summary(lm.groupsize_noMoon)
#Coefficients:
#                             Estimate Std. Error t value Pr(>|t|)    
# (Intercept)                   50.638      2.282  22.194  < 2e-16 ***
#  poly(scale(groupSize), 2)1  -68.051     14.786  -4.602 4.35e-05 ***
#  poly(scale(groupSize), 2)2   53.039     14.786   3.587  0.00092 ***
#  ---
#  Signif. codes:  0 ‘***’ 0.001 ‘**’ 0.01 ‘*’ 0.05 ‘.’ 0.1 ‘ ’ 1

#Residual standard error: 14.79 on 39 degrees of freedom
#Multiple R-squared:  0.4661,	Adjusted R-squared:  0.4387 
#F-statistic: 17.02 on 2 and 39 DF,  p-value: 4.846e-06


# Group size effect on moonlight nights
lm.groupsize_moon <- lm(escDist~scale(groupSize), 
                        data = subset(curlewData, moon == "Moon"))
summary(lm.groupsize_moon) 
# 2nd order polynomial groupSize was not significant predictor

#Coefficients:
#                   Estimate Std. Error t value Pr(>|t|)    
#  (Intercept)        62.341      2.597  24.003  < 2e-16 ***
#  scale(groupSize)   -9.857      2.627  -3.752 0.000532 ***
#  ---
#  Signif. codes:  0 ‘***’ 0.001 ‘**’ 0.01 ‘*’ 0.05 ‘.’ 0.1 ‘ ’ 1

#Residual standard error: 17.23 on 42 degrees of freedom
#Multiple R-squared:  0.251,	Adjusted R-squared:  0.2332 
#F-statistic: 14.08 on 1 and 42 DF,  p-value: 0.0005323


# Group size effect in daytime
lm.groupsize_day <- lm(escDist~scale(groupSize), data = curlewData_day)
summary(lm.groupsize_day)

#Coefficients:
#                   Estimate Std. Error t value Pr(>|t|)    
#  (Intercept)        91.519      4.001  22.873   <2e-16 ***
#  scale(groupSize)    2.962      4.077   0.727    0.474    
#  ---
#  Signif. codes:  0 ‘***’ 0.001 ‘**’ 0.01 ‘*’ 0.05 ‘.’ 0.1 ‘ ’ 1

#Residual standard error: 20.79 on 25 degrees of freedom
#Multiple R-squared:  0.02068,	Adjusted R-squared:  -0.01849 
#F-statistic: 0.5279 on 1 and 25 DF,  p-value: 0.4743


#Relevel daytime, moon, noMoon for the figure
myData$moon <- factor(myData$moon, levels = c("Day", "Moon", "No Moon"))

FigS2B <- ggplot(myData) + 
  geom_smooth(data = curlewData_day, aes(x = groupSize, y = escDist), 
              method = lm, colour = "royalblue4", fill = "#0097A7")+
  geom_smooth(data = curlewData_Moon, aes(x = groupSize, y = escDist), 
              method = lm, colour = "darkgoldenrod", fill = "#E7B800")+
  geom_smooth(data = curlewData_noMoon, aes(x = groupSize, y = escDist), 
              method = lm, formula = y~poly(x,2), 
              colour = "#616161", fill = "azure4")+
  geom_point(data = myData, aes(x=groupSize, y=escDist, fill = moon, 
                                colour = moon, shape = moon), size = 3)+
  scale_fill_manual(values = c("#0097A7","#E7B800","azure4"))+
  scale_colour_manual(values = c("royalblue4","darkgoldenrod","#616161"))+
  scale_shape_manual(values = c(4, 1, 2))+
  ylab("Flight initiation distance (m)") +
  xlab("Flock size") +
  theme_linedraw()+
  theme(panel.grid.major = element_blank(),
        panel.grid.minor = element_blank(),
        axis.line = element_line(colour = "black"),
        axis.text = element_text(size = 14),
        axis.title=element_text(size=16),
        legend.position = c(0.85, 0.85),
        legend.title = element_blank(),
        axis.ticks.length=unit(.25, "cm"))

#Figure S2
FigureS2 <- ggarrange(FigS2A, FigS2B, nrow = 2, ncol = 1, 
                     align = "h", common.legend = FALSE)

# Relevel variable "moon"
myData$moon <- factor(myData$moon, levels = c("No Moon", "Moon", "Day"))


# -------Additional analyses of the data structure and study system-------------

# Testing whether downwelling light and Horizontal ALAN correlate 
# (they should not)

comparing_model <- lm(log(irradSky)~log(ALAN), data = curlewData)
summary(comparing_model)

#Coefficients:
# Estimate Std. Error t value Pr(>|t|)    
#(Intercept)   -3.5918     0.3668  -9.792 1.52e-15 ***
#  log(ALAN)   0.1595     0.1421   1.123    0.265  

#F-statistic:  1.26 on 1 and 84 DF,  p-value: 0.2648

# downwelling light did not correlate with horizontal ALAN


# COLLINEARITY (Spatial variation of ALAN)

# Testing collinearity with the full factorial model
lm1_input <- lm(escDist ~ poly(log(ALAN),2) + poly(log(irradSky),2) + 
                  scale(groupSize) + scale(temperature) + scale(latitude) + 
                  scale(longitude) + scale(day) + poly(scale(timeDiffTide),2) + 
                  poly(scale(lowTideHeight),2), data = curlewData)
VIF(lm1_input)
#                                  GVIF Df GVIF^(1/(2*Df))
#poly(log(ALAN), 2)            6.942549  2        1.623229
#poly(log(irradSky), 2)        2.432833  2        1.248901
#scale(groupSize)              2.246582  1        1.498860
#scale(temperature)            2.658181  1        1.630393
#scale(latitude)               5.829589  1        2.414454
#scale(longitude)              1.597814  1        1.264047
#scale(day)                    3.215428  1        1.793162
#poly(scale(timeDiffTide), 2)  1.499204  2        1.106535
#poly(scale(lowTideHeight), 2) 2.779312  2        1.291173

#Collinearity between Horizontal ALAN and latitude


#3RD ORDER POLYNOMIAL LATITURE
#3rd order polynomial latitude was found to be a significant 
# predictor of FID when included in the full factorial model:

#Model simplification
lm2_input <- lm(escDist~poly(log(ALAN),2) + poly(log(irradSky),2) + 
                  scale(groupSize) + scale(temperature) + poly(scale(latitude),3) + 
                  scale(longitude) + scale(day) + poly(scale(timeDiffTide),2) + 
                  poly(scale(lowTideHeight),2), data = curlewData)
simulationOutput <- simulateResiduals(fittedModel = lm2_input)
plot(simulationOutput)
summary(lm2_input)

#Coefficients:
#                                 Estimate Std. Error t value Pr(>|t|)    
#  (Intercept)                     56.6256     1.2842  44.093  < 2e-16 ***
#  poly(log(ALAN), 2)1             71.1594    28.1162   2.531  0.01363 *  
#  poly(log(ALAN), 2)2            -19.7262    15.9634  -1.236  0.22070    
#  poly(log(irradSky), 2)1         47.1550    16.8192   2.804  0.00653 ** 
#  poly(log(irradSky), 2)2         21.6313    13.4917   1.603  0.11337    
#  scale(groupSize)                -4.4631     2.0883  -2.137  0.03608 *  
#  scale(temperature)              -2.1711     2.1162  -1.026  0.30844    
#  poly(scale(latitude), 3)1      -27.3593    28.9140  -0.946  0.34729    
#  poly(scale(latitude), 3)2        4.3447    17.0792   0.254  0.79994    
#  poly(scale(latitude), 3)3       26.2632    12.4874   2.103  0.03905 *  
#  scale(longitude)                -0.6007     1.6773  -0.358  0.72132    
#  scale(day)                      -1.7946     2.3250  -0.772  0.44280    
#  poly(scale(timeDiffTide), 2)1  -14.4135    13.1468  -1.096  0.27669    
#  poly(scale(timeDiffTide), 2)2   41.0566    13.7438   2.987  0.00388 ** 
#  poly(scale(lowTideHeight), 2)1  25.5504    14.4140   1.773  0.08064 .  
#  poly(scale(lowTideHeight), 2)2 -16.8911    16.7655  -1.007  0.31717    
#  ---
#  Signif. codes:  0 ‘***’ 0.001 ‘**’ 0.01 ‘*’ 0.05 ‘.’ 0.1 ‘ ’ 1

#  Residual standard error: 11.91 on 70 degrees of freedom
#  Multiple R-squared:  0.7208,	Adjusted R-squared:  0.6609 
#  F-statistic: 12.05 on 15 and 70 DF,  p-value: 5.799e-14


#Testing model simplification with the 3rd order polynomial latitude
drop1(lm2_input)

#Single term deletions
#Model:
#  escDist ~ poly(log(ALAN), 2) + poly(log(irradSky), 2) + scale(groupSize) + 
#  scale(temperature) + poly(scale(latitude), 3) + scale(longitude) + 
#  scale(day) + poly(scale(timeDiffTide), 2) + poly(scale(lowTideHeight), 2)
#                              Df Sum of Sq     RSS    AIC
#<none>                                      9928.5 440.40
#poly(log(ALAN), 2)             2   1210.52 11139.0 446.29
#poly(log(irradSky), 2)         2   1639.84 11568.3 449.54
#scale(groupSize)               1    647.85 10576.3 443.83
#scale(temperature)             1    149.30 10077.8 439.68
#poly(scale(latitude), 3)       3    742.70 10671.2 440.60
#scale(longitude)               1     18.19  9946.7 438.56
#scale(day)                     1     84.50 10013.0 439.13
#poly(scale(timeDiffTide), 2)   2   1410.89 11339.4 447.83
#poly(scale(lowTideHeight), 2)  2    558.08 10486.5 441.10


# drop longitude

#next testing a model without longitude
lm2_input <- lm(escDist~poly(log(ALAN),2) + poly(log(irradSky),2) + 
                  scale(groupSize) + scale(temperature) + 
                  poly(scale(latitude),3) + scale(day) + poly(scale(timeDiffTide),2) + 
                  poly(scale(lowTideHeight),2), data = curlewData)
summary(lm2_input)
drop1(lm2_input)

#Single term deletions
#Model:
#  escDist ~ poly(log(ALAN), 2) + poly(log(irradSky), 2) + scale(groupSize) + 
#  scale(temperature) + poly(scale(latitude), 3) + scale(day) + 
#  poly(scale(timeDiffTide), 2) + poly(scale(lowTideHeight), 2)
                                      
#                              Df Sum of Sq     RSS    AIC
#<none>                                      9946.7 438.56
#poly(log(ALAN), 2)             2   1337.87 11284.5 445.41
#poly(log(irradSky), 2)         2   1669.01 11615.7 447.90
#scale(groupSize)               1    656.82 10603.5 442.05
#scale(temperature)             1    163.93 10110.6 437.96
#poly(scale(latitude), 3)       3    743.75 10690.4 438.76
#scale(day)                     1     97.04 10043.7 437.39
#poly(scale(timeDiffTide), 2)   2   1534.64 11481.3 446.90
#poly(scale(lowTideHeight), 2)  2    542.60 10489.3 439.12

# drop day

lm2_input <- lm(escDist~poly(log(ALAN),2) + poly(log(irradSky),2) + 
                  scale(groupSize) + scale(temperature) + poly(scale(latitude),3) + 
                  poly(scale(timeDiffTide),2) + 
                  poly(scale(lowTideHeight),2), data = curlewData)
summary(lm2_input)
drop1(lm2_input)

#Single term deletions

#Model:
#  escDist ~ poly(log(ALAN), 2) + poly(log(irradSky), 2) + scale(groupSize) + 
#  scale(temperature) + poly(scale(latitude), 3) + poly(scale(timeDiffTide), 2) + 
#poly(scale(lowTideHeight), 2)
#                              Df Sum of Sq   RSS    AIC
#<none>                                     10044 437.39
#poly(log(ALAN), 2)             2   1544.43 11588 445.69
#poly(log(irradSky), 2)         2   1605.35 11649 446.14
#scale(groupSize)               1    653.59 10697 440.81
#scale(temperature)             1     68.84 10112 435.98
#poly(scale(latitude), 3)       3    772.18 10816 437.76
#poly(scale(timeDiffTide), 2)   2   1476.67 11520 445.19
#poly(scale(lowTideHeight), 2)  2    450.06 10494 437.16

#drop temperature

lm2_input <- lm(escDist~poly(log(ALAN),2) + poly(log(irradSky),2) + scale(groupSize) + 
                  poly(scale(latitude),3) + poly(scale(timeDiffTide),2) + 
                  poly(scale(lowTideHeight),2), data = curlewData)
summary(lm2_input)
drop1(lm2_input)

#Single term deletions
#Model:
#  escDist ~ poly(log(ALAN), 2) + poly(log(irradSky), 2) + scale(groupSize) + 
#  poly(scale(latitude), 3) + poly(scale(timeDiffTide), 2) + 
#  poly(scale(lowTideHeight), 2)
#                              Df Sum of Sq   RSS    AIC
#<none>                                     10112 435.98
#poly(log(ALAN), 2)             2   1562.51 11675 444.33
#poly(log(irradSky), 2)         2   1831.65 11944 446.29
#scale(groupSize)               1    639.87 10752 439.25
#poly(scale(latitude), 3)       3    765.25 10878 436.25
#poly(scale(timeDiffTide), 2)   2   1568.40 11681 444.38
#poly(scale(lowTideHeight), 2)  2    553.96 10666 436.56

# 'None' gets the lowest AIC 

lm2_output <- lm(escDist~poly(log(ALAN),2) + poly(log(irradSky),2) + 
                   scale(groupSize) + poly(scale(latitude),3) + 
                   poly(scale(timeDiffTide),2) + 
                   poly(scale(lowTideHeight),2), data = curlewData)
simulationOutput <- simulateResiduals(fittedModel = lm2_output)
plot(simulationOutput)
summary(lm2_output)

#Coefficients:
#                                 Estimate Std. Error t value Pr(>|t|)    
#  (Intercept)                      56.626      1.269  44.616  < 2e-16 ***
#  poly(log(ALAN), 2)1              79.812     26.116   3.056  0.00313 ** 
#  poly(log(ALAN), 2)2             -18.474     15.631  -1.182  0.24109    
#  poly(log(irradSky), 2)1          44.131     16.166   2.730  0.00794 ** 
#  poly(log(irradSky), 2)2          26.916     12.326   2.184  0.03220 *  
#  scale(groupSize)                 -4.430      2.061  -2.149  0.03493 *  
#  poly(scale(latitude), 3)1       -22.810     28.281  -0.807  0.42254    
#  poly(scale(latitude), 3)2         5.226     16.183   0.323  0.74767    
#  poly(scale(latitude), 3)3        27.124     12.305   2.204  0.03065 *  
#  poly(scale(timeDiffTide), 2)1   -13.344     12.779  -1.044  0.29982    
#  poly(scale(timeDiffTide), 2)2    42.403     12.937   3.278  0.00160 ** 
#  poly(scale(lowTideHeight), 2)1   22.101     13.669   1.617  0.11022    
#  poly(scale(lowTideHeight), 2)2  -17.338     14.941  -1.160  0.24965    
#  ---
#  Signif. codes:  0 ‘***’ 0.001 ‘**’ 0.01 ‘*’ 0.05 ‘.’ 0.1 ‘ ’ 1

#  Residual standard error: 11.77 on 73 degrees of freedom
#  Multiple R-squared:  0.7156,	Adjusted R-squared:  0.6689 
#  F-statistic: 15.31 on 12 and 73 DF,  p-value: 1.851e-15

# Including the second and third-order polynomial terms in the model 
# did not qualitatively change the results; all the other significant 
# predictors remained significant.
