# Supplementary material for: Artificial lighting affects the landscape of fear in a widely distributed shorebird
Source: Commun Biol. 2023 Jan 31;6:131. doi: 10.1038/s42003-023-04486-x (PMC9889372; doi:10.1038/s42003-023-04486-x)
Supplement: Supplementary file 4 — Supplementary Data [file 42003_2023_4486_MOESM4_ESM.zip › data_ALAN_curlew.csv]

label	type	date	day	day/night	time	lowTide	lowTideHeight	timeDiffTide	horizALAN	downWellingLight	escDist	backlight	moon	temperature	groupSize	obs_lat	obs_lon	bird_lat	bird_lon	creek	app_lat	app_lon	appDist
curlew1	i	8.10.2021	281	Night	0:52:59	1:31:00	0.25	-38	0.148723799	0.024713402	67	No	No Moon	13	1	50.16764	-5.09482	50.16718	-5.09544	no
curlew2	i	8.10.2021	281	Night	1:17:36	1:31:00	0.25	-13	0.231064107	0.025586571	61	No	No Moon	13	1	50.16735	-5.09283	50.16723	-5.09199	no
curlew3	i	8.10.2021	281	Night	1:55:32	1:31:00	0.25	25	0.040487116	0.010263792	22	Yes	No Moon	13	5	50.16971	-5.09103	50.1699	-5.09094	yes
curlew4	i	8.10.2021	281	Night	2:14:24	1:31:00	0.25	43	0.047731668	0.011420875	18	No	No Moon	13	1	50.16902	-5.0908	50.16893	-5.09058	yes
curlew1	i	9.10.2021	282	Night	1:12:39	2:10:00	0.29	-57	0.186730649	0.006073037	65	No	No Moon	12	1	50.16761	-5.09486	50.16719	-5.0955	no
curlew2	i	9.10.2021	282	Night	1:39:59	2:10:00	0.29	-30	0.265774935	0.003437253	59	No	No Moon	12	3	50.16739	-5.09308	50.16724	-5.09227	no
curlew3	i	9.10.2021	282	Night	2:02:25	2:10:00	0.29	-8	0.115634838	0.009417854	58	No	No Moon	12	1	50.16811	-5.0914	50.1682	-5.09059	no
curlew4	i	9.10.2021	282	Night	2:34:43	2:10:00	0.29	25	0.02389902	0.007228658	20	No	No Moon	12	7	50.17003	-5.09117	50.1701	-5.09144	yes
curlew5	i	9.10.2021	282	Night	2:55:24	2:10:00	0.29	45	0.105710582	0.004957244	63	No	No Moon	12	1	50.16878	-5.0903	50.16821	-5.09023	no
curlew6	i	9.10.2021	282	Night	3:32:13	2:10:00	0.29	82	0.167266672	0.004329591	61	No	No Moon	12	1	50.16756	-5.09488	50.16732	-5.09565	no
curlew1	i	10.10.2021	283	Night	2:08:54	2:47:00	0.46	-38	0.176981738	0.007133004	73	No	No Moon	12	1	50.16719	-5.09555	50.16708	-5.09657	no
curlew2	i	10.10.2021	283	Night	2:43:58	2:47:00	0.46	-3	0.145877394	0.00303294	64	No	No Moon	12	2	50.16698	-5.09117	50.16684	-5.09029	no
curlew3	i	10.10.2021	283	Night	3:20:46	2:47:00	0.46	34	0.023360893	0.003325594	18	Yes	No Moon	12	20	50.17003	-5.0911	50.1702	-5.09112	yes
curlew4	i	10.10.2021	283	Night	3:47:34	2:47:00	0.46	61	0.369315974	0.007227257	47	No	No Moon	12	1	50.16733	-5.09253	50.16694	-5.09225	no
curlew1	i	14.10.2021	287	Night	21:00:05	19:11:00	1.91	109	0.032809199	0.009065075	28	No	Moon	12	33	50.16983	-5.09105	50.16995	-5.0907	yes
curlew1	i	15.10.2021	288	Night	20:10:06	21:06:00	1.67	-56	0.10098218	0.020659073	62	No	Moon	11	12	50.16805	-5.09149	50.16811	-5.09062	no	50.16783	-5.09264	147
curlew2	i	15.10.2021	288	Night	20:42:05	21:06:00	1.67	-24	0.042286394	0.014520202	43	No	Moon	11	24	50.17001	-5.09112	50.17027	-5.09158	yes	50.16927	-5.09042	139
curlew3	h	15.10.2021	288	Night	21:03:31	21:06:00	1.67	-2	0.067525923	0.023818264	38	No	Moon	11	1	50.16961	-5.09171	50.16929	-5.09152	yes
curlew4	h	15.10.2021	288	Night	21:39:35	21:06:00	1.67	34	0.087780169	0.012531968	49	No	Moon	11	4	50.16841	-5.09083	50.1685	-5.09015	no	50.16832	-5.09184	122
curlew5	h	15.10.2021	288	Night	22:18:09	21:06:00	1.67	72	0.064087166	0.021179216	40	No	Moon	11	16	50.16988	-5.09092	50.17021	-5.09114	yes
curlew1_day	h	16.10.2021	289	Day	9:36:41	9:35:00	1.66	2	2994.970955	5970.054216	66		Day	13	1	50.16752	-5.0953	50.16728	-5.09615	no	50.16772	-5.09469	115
curlew2_day	h	16.10.2021	289	Day	10:17:37	9:35:00	1.66	43	7661.032562	9337.235732	98		Day	13	1	50.16862	-5.09002	50.16803	-5.08899	no	50.16874	-5.09082	152
curlew3_day	h	16.10.2021	289	Day	10:20:44	9:35:00	1.66	46	8912.632856	9324.111038	77		Day	13	1	50.16818	-5.08931	50.16801	-5.08826	no
curlew4_day	h	16.10.2021	289	Day	10:35:07	9:35:00	1.66	60	5112.849565	13765.60722	80		Day	13	3	50.16917	-5.09058	50.16976	-5.09123	yes	50.16879	-5.09016	132
curlew5_day	NA	16.10.2021	289	Day	10:46:00	9:35:00	1.66	71	NA		72		Day	13	1	50.16752	-5.09446	50.16733	-5.09543	no
curlew1	h	16.10.2021	289	Night	21:15:37	22:11:00	1.25	-55	0.072150087	0.022185036	64	Yes	Moon	12	24	50.16951	-5.09074	50.17	-5.09121	yes	50.16918	-5.09059	101
curlew2	h	16.10.2021	289	Night	21:45:28	22:11:00	1.25	-26	0.200425044	0.025142224	113	No	Moon	12	2	50.16853	-5.09088	50.16772	-5.09184	no	50.16888	-5.09042	164
curlew3	h	16.10.2021	289	Night	22:17:45	22:11:00	1.25	7	0.338733347	0.029032223	65	No	Moon	12	1	50.16743	-5.09469	50.16703	-5.09537	no
curlew1	h	17.10.2021	290	Night	21:36:45	23:00:00	0.88	-83	0.206871541	0.051988767	110	No	Moon	12	1	50.16749	-5.09353	50.16722	-5.09215	no
curlew2	h	17.10.2021	290	Night	22:04:52	23:00:00	0.88	-55	0.085401204	0.031748484	65	Yes	Moon	12	2	50.16795	-5.09034	50.16818	-5.0895	no
curlew3	h	17.10.2021	290	Night	22:34:18	23:00:00	0.88	-26	0.047008769	0.039691711	44	Yes	Moon	12	7	50.16961	-5.09087	50.17001	-5.09093	yes
curlew4	h	17.10.2021	290	Night	23:06:48	23:00:00	0.88	7	0.12185202	0.043318452	57	No	Moon	12	6	50.16784	-5.09053	50.16733	-5.0904	no	50.16865	-5.09084	150
curlew5	h	17.10.2021	290	Night	23:37:28	23:00:00	0.88	37	0.225950111	0.041449663	64	No	Moon	12	1	50.16746	-5.09366	50.16708	-5.09434	no
curlew1	h	18.10.2021	291	Night	22:13:03	23:43:00	0.62	-90	0.064770709	0.037889969	34	No	Moon	15	25	50.16887	-5.09093	50.16903	-5.09052	yes
curlew2	h	18.10.2021	291	Night	22:41:41	23:43:00	0.62	-61	0.034953712	0.037399887	46	Yes	Moon	15	12	50.16953	-5.09076	50.16994	-5.09086	yes
curlew3	h	18.10.2021	291	Night	23:06:36	23:43:00	0.62	-36	0.019067857	0.028343072	38	No	Moon	15	2	50.16975	-5.09134	50.16964	-5.09185	yes
curlew1_day	h	20.10.2021	293	Day	11:57:10	12:39:00	0.56	-42	11856.9583	21169.7101	71		Day	15	2	50.16759	-5.0949	50.16716	-5.09565	no	50.16773	-5.09466	95
curlew2_day	h	20.10.2021	293	Day	12:27:32	12:39:00	0.56	-11	18803.38965	21172.05641	91		Day	15	3	50.16731	-5.09023	50.16706	-5.08901	no
curlew3_day	NA	20.10.2021	293	Day	12:35:00	12:39:00	0.56	-4		NA	99		Day	15	1	50.16733	-5.0889	50.16811	-5.08823	no	50.16707	-5.08903	129
curlew4_day	NA	20.10.2021	293	Day	12:43:00	12:39:00	0.56	4	NA	NA	76		Day	15	6	50.16899	-5.09049	50.16963	-5.09089	yes	50.16872	-5.0903	110
curlew1	h	22.10.2021	295	Night	0:05:03	1:28:00	0.59	-83	0.235728937	0.129716354	90	No	Moon	8	2	50.16752	-5.09487	50.16703	-5.09588	no
curlew2	h	22.10.2021	295	Night	0:49:12	1:28:00	0.59	-39	0.075023994	0.106060678	80	No	Moon	8	7	50.16933	-5.0915	50.1699	-5.09081	yes
curlew3	h	22.10.2021	295	Night	1:13:51	1:28:00	0.59	-14	0.055516764	0.121314855	86	No	Moon	8	1	50.16873	-5.08986	50.16845	-5.08873	no
curlew1_day	h	24.10.2021	297	Day	14:18:30	14:32:00	1.03	-13	18240.09862	20616.64459	101		Day	15	7	50.16756	-5.09137	50.1673	-5.09001	no	50.16775	-5.09269	197
curlew2_day		24.10.2021	297	Day	14:20:00	14:32:00	1.03	-12			93		Day	15	1	50.16773	-5.08687	50.1669	-5.08664	no	50.16812	-5.08709	139
curlew3_day		24.10.2021	297	Day	14:25:00	14:32:00	1.03	-7			92		Day	15	1	50.16685	-5.08617	50.16654	-5.08497	no
curlew4_day		24.10.2021	297	Day	14:28:31	14:32:00	1.03	-3			96		Day	15	7	50.16885	-5.09073	50.16971	-5.0909	yes	50.16872	-5.0907	111
curlew1_day	h	25.10.2021	298	Day	14:28:42	14:50:00	1.24	-21	18729.80573	20739.42849	102		Day	15	6	50.16778	-5.09176	50.16791	-5.09034	no	50.16772	-5.0922	134
curlew2_day		25.10.2021	298	Day	14:40:00	14:50:00	1.24	-10			134		Day	15	1	50.1683	-5.09205	50.16725	-5.09112	no	50.16833	-5.09209	139
curlew1_day		27.10.2021	300	Day	15:15:00	15:46:00	1.71	-31	4156.956532	10373.43307	57		Day	15	1	50.16818	-5.09134	50.1677	-5.09105	no	50.16874	-5.09161	122
curlew2_day		27.10.2021	300	Day	15:30:00	15:46:00	1.71	-16	NA		76		Day	15	1	50.1683	-5.08908	50.1679	-5.08821	no
curlew1		30.10.2021	303	Night	19:27:16	19:50:00	2.01	-23	0.031756457	0.005462813	23	Yes	No Moon	11	30	50.16977	-5.09103	50.16996	-5.09091	yes	50.16874	-5.09171	147
curlew2		30.10.2021	303	Night	20:16:48	19:50:00	2.01	27	0.047779373	0.006815941	40	No	No Moon	11	1	50.16949	-5.09092	50.16914	-5.09079	yes
curlew3		30.10.2021	303	Night	20:47:40	19:50:00	2.01	58	0.077633277	0.005867392	58	No	No Moon	11	2	50.16875	-5.09026	50.16851	-5.08954	no
curlew4		30.10.2021	303	Night	21:10:27	19:50:00	2.01	80	0.022303207	0.003196854	25	No	No Moon	11	5	50.16988	-5.09085	50.17007	-5.09104	yes
curlew1		31.10.2021	304	Night	19:00:45	20:02:00	1.64	-61	0.036863673	0.004868156	39	No	No Moon	10	18	50.16889	-5.09082	50.16911	-5.0904	yes	50.1684	-5.09199	138
curlew2		31.10.2021	304	Night	19:28:17	20:02:00	1.64	-34	0.022942467	0.003915045	36	No	No Moon	10	27	50.16972	-5.09073	50.16999	-5.09102	yes
curlew3		31.10.2021	304	Night	19:56:48	20:02:00	1.64	-5	0.196894551	0.006342744	62	No	No Moon	10	1	50.16801	-5.09179	50.16748	-5.09204	no
curlew4		31.10.2021	304	Night	20:19:43	20:02:00	1.64	18	0.258879514	0.006359254	80	No	No Moon	10	1	50.1675	-5.0938	50.16739	-5.09491	no
curlew1		1.11.2021	305	Night	20:23:16	21:00:00	1.22	-37	0.035356481	0.006436748	24	Yes	No Moon	9	20	50.16976	-5.09108	50.16997	-5.09098	yes	50.16896	-5.09159	120
curlew2		1.11.2021	305	Night	20:57:52	21:00:00	1.22	-2	0.054125146	0.006065001	41	No	No Moon	9	1	50.16811	-5.08854	50.16791	-5.08805	no
curlew3		1.11.2021	305	Night	21:50:00	21:00:00	1.22	50	0.386172217	0.009402473	58	No	No Moon	9	1	50.16757	-5.09182	50.16706	-5.09198	no
curlew1		2.11.2021	306	Night	21:16:54	21:51:00	0.84	-34	0.045698143	0.005497815	29	No	No Moon	7	20	50.16981	-5.09116	50.16993	-5.0908	yes	50.16921	-5.09181	108
curlew2		2.11.2021	306	Night	21:53:27	21:51:00	0.84	2	0.407896688	0.009314517	71	No	No Moon	7	2	50.16758	-5.09117	50.16698	-5.09149	no	50.16834	-5.09094	156
curlew3		2.11.2021	306	Night	23:36:09	21:51:00	0.84	105	0.194185746	0.006804198	67	No	No Moon	7	1	50.16792	-5.09645	50.16822	-5.09727	no
curlew1		3.11.2021	307	Night	21:10:58	22:39:00	0.54	-88	0.231754423	0.018825849	68	No	No Moon	8	1	50.16765	-5.0931	50.1678	-5.09217	no
curlew2		3.11.2021	307	Night	21:38:56	22:39:00	0.54	-60	0.061330371	0.014146303	38	No	No Moon	8	8	50.16879	-5.09117	50.16901	-5.09077	yes	50.1682	-5.09185	118
curlew3		3.11.2021	307	Night	22:12:20	22:39:00	0.54	-27	0.028337765	0.008961183	41	Yes	No Moon	8	7	50.16984	-5.09096	50.17017	-5.09122	yes
curlew4		3.11.2021	307	Night	22:32:53	22:39:00	0.54	-6	0.037581092	0.009713363	32	Yes	No Moon	8	1	50.16972	-5.09105	50.16999	-5.0909	yes
curlew5		3.11.2021	307	Night	23:34:32	22:39:00	0.54	56	0.027459134	0.009785546	42	No	No Moon	8	2	50.16967	-5.0912	50.16941	-5.09162	yes
curlew6		3.11.2021	307	Night	0:01:12	22:39:00	0.54	82	0.038397498	0.006689104	55	No	No Moon	8	1	50.16924	-5.0913	50.16897	-5.09066	yes
curlew7		4.11.2021	308	Night	0:24:38	22:39:00	0.54	105	0.282781251	0.010511942	72	No	No Moon	8	1	50.16795	-5.09145	50.16734	-5.09178	no
curlew8		4.11.2021	308	Night	0:46:56	22:39:00	0.54	128	0.134973179	0.007258798	76	No	No Moon	8	1	50.16752	-5.09366	50.16742	-5.09471	no
curlew9		4.11.2021	308	Night	0:55:00	22:39:00	0.54	136	0.116197617	0.009259467	73	Yes	No Moon	8	1	50.16758	-5.0951	50.16785	-5.09604	no
curlew1		4.11.2021	308	Night	22:29:32	23:25:00	0.35	-55	0.104501763	0.009705379	83	No	No Moon	8	1	50.16868	-5.09009	50.16794	-5.09023	no	50.16902	-5.09006	121
curlew1_day		10.11.2021	314	Day	16:26:13	15:25:00	1.25	61	710.4051199	810.9458783	143		Day	13	9	50.16758	-5.09188	50.16743	-5.08988	no	50.16763	-5.09317	235
curlew2_day		10.11.2021	314	Day	16:45:59	15:25:00	1.25	81	67.55761162	138.3707469	97		Day	13	3	50.16904	-5.09062	50.1699	-5.09083	yes	50.16873	-5.09049	132
curlew1_day		11.11.2021	315	Day	15:35:00	16:30:00	1.59	-55			91		Day	12	1	50.16774	-5.09098	50.16766	-5.08971	no	50.16751	-5.09396	303
curlew2_day		11.11.2021	315	Day	16:15:40	16:30:00	1.59	-14	296.4399431	697.3013864	79		Day	12	1	50.1678	-5.09162	50.16726	-5.09089	no	50.16822	-5.0922	142
curlew3_day		11.11.2021	315	Day	16:25:00	16:30:00	1.59	-5			107		Day	12	1	50.16751	-5.09419	50.1673	-5.09565	no	50.16753	-5.09398	122
curlew1i	i	13.11.2021	317	Night	19:33:35	19:30:00	1.61	4	0.10587618	0.026079029	87	No	Moon	10	4	50.16841	-5.09077	50.16829	-5.08957	no	50.16854	-5.09183	163
curlew2i	i	13.11.2021	317	Night	19:59:16	19:30:00	1.61	29	0.058011246	0.028029863	38	Yes	Moon	10	32	50.16974	-5.09063	50.17002	-5.09093	yes	50.16882	-5.09006	147
curlew3h	h	13.11.2021	317	Night	20:20:51	19:30:00	1.61	51	0.080691973	0.032110338	59	No	Moon	10	8	50.16932	-5.09063	50.1688	-5.09046	yes
curlew4	i	13.11.2021	317	Night	20:43:21	19:30:00	1.61	73	0.090722266	0.031521418	68	No	Moon	10	1	50.16835	-5.08882	50.16795	-5.08809	no	50.16891	-5.08985	165
curlew1	i	14.11.2021	318	Night	20:51:24	20:36:00	1.32	15	0.128303685	0.032441597	50	Yes	Moon	11	1	50.16768	-5.09098	50.16777	-5.09029	no	50.16765	-5.09332	216
curlew2	h	14.11.2021	318	Night	21:17:03	20:36:00	1.32	41	0.049295097	0.035587842	55	Yes	Moon	11	30	50.16962	-5.09083	50.17007	-5.09114	yes	50.16872	-5.09066	154
curlew3	i	14.11.2021	318	Night	21:56:51	20:36:00	1.32	81	0.092447686	0.034926363	56	No	Moon	11	2	50.16924	-5.09077	50.16882	-5.09034	yes	50.16939	-5.09094	76
curlew4	h	14.11.2021	318	Night	22:23:38	20:36:00	1.32	108	0.065946697	0.032814218	64	No	Moon	11	1	50.16836	-5.08852	50.16815	-5.08769	no
curlew1	h	15.11.2021	319	Night	22:09:42	21:26:00	1.05	44	0.043715652	0.039224303	48	Yes	Moon	11	4	50.16922	-5.09166	50.16965	-5.09166	yes	50.16862	-5.09184	115
curlew2	h	15.11.2021	319	Night	23:04:19	21:26:00	1.05	98	0.165433855	0.047433782	93	No	Moon	11	1	50.16757	-5.09482	50.16732	-5.09607	no	50.1676	-5.09452	115
curlew1	i	16.11.2021	320	Night	21:08:49	22:09:00	0.85	-60	0.074194289	0.065998346	79	No	Moon	11	1	50.16946	-5.09143	50.17008	-5.0909	yes	50.16909	-5.09173	125
curlew2	i	16.11.2021	320	Night	21:42:00	22:09:00	0.85	-27	0.058500946	0.06191891	52	No	Moon	11	1	50.1676	-5.08748	50.16714	-5.08762	no	50.16821	-5.08714	124
curlew3	h	16.11.2021	320	Night	22:26:11	22:09:00	0.85	17	0.092590477	0.058802574	49	No	Moon	11	1	50.16878	-5.09063	50.16874	-5.09131	no	50.1689	-5.08992	101
curlew1	h	17.11.2021	321	Night	22:01:29	22:47:00	0.75	-46	0.148224224	0.067609451	62	No	Moon	9	1	50.16787	-5.09181	50.16784	-5.09094	no	50.16788	-5.09276	130
curlew2	h	17.11.2021	321	Night	22:38:57	22:47:00	0.75	-8	0.063910699	0.075618067	55	Yes	Moon	9	21	50.16961	-5.09117	50.17007	-5.09088	yes	50.16882	-5.09168	150
curlew3	h	17.11.2021	321	Night	23:12:27	22:47:00	0.75	25	0.162913901	0.07428594	72	No	Moon	9	1	50.16844	-5.0919	50.1678	-5.09203	no	50.16896	-5.09174	131
curlew1	h	19.11.2021	323	Night	22:41:55	23:55:00	0.77	-73	0.13245032	0.066237336	63	No	Moon	9	1	50.16805	-5.0922	50.16835	-5.09145	no	50.16776	-5.09304	131
curlew2	h	19.11.2021	323	Night	23:29:52	23:55:00	0.77	-25	0.073590327	0.06625399	47	No	Moon	9	2	50.16895	-5.09128	50.169	-5.09063	yes	50.16897	-5.09171	77
curlew2_day		20.11.2021	324	Day	13:40:00	12:15:00	0.81	85			96		Day	11	3	50.16912	-5.09148	50.1699	-5.0909	yes	50.16862	-5.09181	156
curlew1	h	21.11.2021	325	Night	23:17:13	0:50:00	0.99	93	0.042820705	0.086237408	68	No	Moon	5	15	50.16925	-5.09135	50.16977	-5.09084	yes	50.16854	-5.09192	157
curlew2	h	21.11.2021	325	Night	23:42:53	0:50:00	0.99	68	0.069124803	0.087536685	75	No	Moon	5	1	50.16879	-5.09036	50.16818	-5.08991	no	50.16896	-5.09044	95
curlew3	h	22.11.2021	326	Night	0:11:54	0:50:00	0.99	-38	0.136929399	0.093237694	88	No	Moon	5	1	50.16843	-5.09084	50.16774	-5.09145	no	50.16855	-5.09077	102
curlew4	h	22.11.2021	326	Night	0:39:01	0:50:00	0.99	-11	0.16157393	0.096430922	78	No	Moon	5	1	50.16744	-5.0942	50.16724	-5.09525	no	50.16757	-5.09352	129
curlew1	h	23.11.2021	327	Night	0:48:53	1:14:00	1.14	-25	0.042233606	0.077503207	43	Yes	Moon	4	25	50.1696	-5.09062	50.16995	-5.09087	yes	50.16883	-5.09008	137
curlew2	h	23.11.2021	327	Night	1:22:21	1:14:00	1.14	8	0.203321688	0.077663903	78	No	Moon	4	1	50.16741	-5.09426	50.16714	-5.09527	no	50.16751	-5.09354	130
curlew1	h	2.12.2021	336	Night	20:23:12	22:09:00	0.93	-106	0.058724174	0.009595105	57.6	No	No Moon	6	30	50.16874	-5.0913	50.16903	-5.09063	yes	50.16825	-5.0922	142
curlew2	h	2.12.2021	336	Night	20:56:42	22:09:00	0.93	-72	0.291396807	0.015422955	80.9	No	No Moon	6	1	50.1677	-5.09036	50.16698	-5.09052	no	50.16882	-5.08993	209
curlew3	h	2.12.2021	336	Night	21:27:35	22:09:00	0.93	-41	0.030915441	0.013931707	29.3	Yes	No Moon	6	26	50.16973	-5.09098	50.16999	-5.09105	yes	50.16875	-5.09044	145
curlew1_day		3.12.2021	337	Day	10:45:00	10:34:00	0.65	11			80		Day	11	2	50.16766	-5.09192	50.16696	-5.09166	no	50.16796	-5.09203	114
curlew1_day		5.12.2021	339	Day	13:35:00	12:15:00	0.35	80			63		Day	8	10	50.16928	-5.09129	50.16979	-5.0909	yes	50.16842	-5.09189	168
curlew2_day		5.12.2021	339	Day	13:50:00	12:15:00	0.35	95			110		Day	8	1	50.16806	-5.09213	50.1672	-5.09138	no	50.16822	-5.09232	132
curlew1	h	5.12.2021	339	Night	23:35:03	0:35:00	0.41	-60	0.025124313	0.013522413	30	Yes	No Moon	6	12	50.16961	-5.09105	50.16986	-5.09089	yes	50.16845	-5.09197	175
curlew1_day		10.12.2021	344	Day	14:58:00	16:16:00	1.28	-78			124		Day	8	2	50.16744	-5.0928	50.16725	-5.09109	no	50.16753	-5.09392	204
